# Supplementary material for: “Yes, we know!” (Over)confidence in general knowledge among Austrian entrepreneurs
Source: PLoS One. 2018 May 8;13(5):e0197085. doi: 10.1371/journal.pone.0197085 (PMC5940190; doi:10.1371/journal.pone.0197085)
Supplement: S2 File — This file contains the raw data collected in the survey. (XLSX) [file pone.0197085.s002.xlsx]

## Sheet: Data_Austria_entrepreneurs
Supporting Information S2: Survey Data
V. Ilieva et al. (2018): "Yes, we know!" (Over)confidence in general knowledge among Austrian entrepreneurs.
Answer_ID	Age	Gender	Education	FoundingExperience	Number_of_ventures	YearBusinessFounded	OwnershipStructure	ExternalInvestments	Innovation_customers_unfamiliar	Innovation_competitors	Innovation_technology	EnvDyn_unpredictable	EnvDyn_hostile	EnvDyn_change	EnvDyn_turnover	EnvDyn_shocks	GKQ1	GKQ1ConfidenceLevel	GKQ2	GKQ2ConfidenceLevel	GKQ3	GKQ3ConfidenceLevel	GKQ4	GKQ4ConfidenceLevel	GKQ5	GKQ5ConfidenceLevel	GKQ6	GKQ6ConfidenceLevel	GKQ7	GKQ7ConfidenceLevel	GKQ8	GKQ8ConfidenceLevel	GKQ9	GKQ9ConfidenceLevel	GKQ10	GKQ10ConfidenceLevel	GKQ11	GKQ11ConfidenceLevel	GKQ12	GKQ12ConfidenceLevel	GKQ13	GKQ13ConfidenceLevel	GKQ14	GKQ14ConfidenceLevel	GKQ15	GKQ15ConfidenceLevel	GKQ16	GKQ16ConfidenceLevel	GKQ17
10	29-30	male	Master's degree	already founded one business	#NULL!	2011	with business partner(s)	no	most of the customers	few business competitors	yes	disagree	agree	completely agree	completely disagree	completely disagree	correct	100	incorrect	33	correct	33	incorrect	33	correct	33	correct	70	correct	33	incorrect	33	correct	50	incorrect	90	correct	100	incorrect	33	correct	100	correct	100	correct	100	incorrect	33	incorrect
12	27-28	male	high school	already founded one business	#NULL!	2014	with business partner(s)	yes	most of the customers	many business competitors	yes	completely disagree	neither agree nor disagree	completely disagree	disagree	completely disagree	correct	100	correct	100	correct	100	incorrect	33	incorrect	33	incorrect	33	correct	33	correct	33	correct	100	incorrect	100	incorrect	66	incorrect	33	correct	100	correct	100	correct	100	incorrect	66	incorrect
14	23-24	male	Bachelor's degree	already founded one business	#NULL!	2015	with business partner(s)	no	all customers	few business competitors	yes	neither agree nor disagree	neither agree nor disagree	neither agree nor disagree	neither agree nor disagree	neither agree nor disagree	correct	90	correct	33	correct	33	incorrect	33	correct	33	correct	90	incorrect	33	correct	33	correct	70	incorrect	80	incorrect	85	incorrect	50	correct	95	correct	100	correct	100	incorrect	33	incorrect
15	31-32	male	Doctoral degree	already founded more than one businesses	two businesses	2016	with business partner(s)	no	all customers	few business competitors	no	disagree	neither agree nor disagree	completely agree	agree	agree	correct	100	correct	100	correct	33	correct	33	incorrect	33	correct	100	correct	50	incorrect	33	incorrect	50	incorrect	100	correct	100	correct	33	correct	100	correct	100	correct	100	incorrect	50	correct
16	49-50	male	Master's degree	already founded one business	#NULL!	2016	with business partner(s)	yes	all customers	no business competitors	no	completely agree	completely disagree	completely agree	neither agree nor disagree	disagree	correct	100	incorrect	33	correct	33	correct	33	correct	33	correct	33	incorrect	33	correct	66	correct	66	incorrect	66	incorrect	100	incorrect	66	correct	100	correct	100	correct	100	incorrect	66	incorrect
17	31-32	male	Master's degree	already founded one business	#NULL!	2017	alone	yes	all customers	no business competitors	no	disagree	disagree	neither agree nor disagree	disagree	disagree	correct	100	correct	100	correct	70	incorrect	33	incorrect	33	correct	100	incorrect	70	correct	40	incorrect	40	incorrect	95	correct	75	correct	33	correct	100	correct	100	correct	100	incorrect	100	incorrect
18	27-28	male	Master's degree	already founded more than one businesses	one business	2016	with business partner(s)	yes	all customers	few business competitors	no	disagree	agree	agree	disagree	disagree	correct	100	correct	100	correct	33	incorrect	33	correct	33	correct	33	incorrect	33	correct	33	incorrect	80	incorrect	90	incorrect	100	incorrect	45	correct	100	correct	100	correct	80	incorrect	56	incorrect
19	55-56	male	Doctoral degree	already founded one business	#NULL!	2016	with business partner(s)	yes	most of the customers	few business competitors	no	completely disagree	agree	neither agree nor disagree	disagree	disagree	correct	100	correct	100	correct	100	correct	100	correct	50	correct	100	correct	50	correct	100	correct	100	incorrect	100	correct	100	correct	60	correct	100	correct	100	correct	100	incorrect	100	correct
20	35-36	female	Master's degree	already founded one business	#NULL!	2017	with business partner(s)	yes	most of the customers	few business competitors	no	neither agree nor disagree	disagree	neither agree nor disagree	disagree	neither agree nor disagree	correct	100	incorrect	45	correct	85	incorrect	40	incorrect	35	correct	100	correct	40	correct	40	correct	100	incorrect	60	correct	60	correct	40	correct	100	correct	100	correct	100	incorrect	35	incorrect
21	23-24	male	high school	currently preparing to start a business	#NULL!	#NULL!	with business partner(s)	no	most of the customers	few business competitors	no	neither agree nor disagree	disagree	completely agree	disagree	agree	correct	100	incorrect	33	correct	33	correct	33	incorrect	33	correct	66	incorrect	33	correct	33	correct	100	incorrect	80	incorrect	66	incorrect	33	correct	100	correct	100	correct	100	correct	33	correct
22	25-26	male	Bachelor's degree	already founded one business	#NULL!	2016	with business partner(s)	yes	all customers	no business competitors	yes	neither agree nor disagree	completely agree	agree	agree	completely agree	correct	100	correct	100	correct	50	correct	80	correct	33	correct	100	incorrect	33	correct	33	correct	66	incorrect	90	correct	66	incorrect	33	correct	100	correct	100	correct	100	incorrect	33	incorrect
23	37-38	male	Master's degree	already founded one business	#NULL!	2016	with business partner(s)	no	most of the customers	few business competitors	no	agree	completely disagree	neither agree nor disagree	disagree	completely disagree	correct	95	correct	33	correct	50	incorrect	33	incorrect	33	correct	95	incorrect	33	incorrect	33	correct	50	incorrect	50	incorrect	50	incorrect	50	correct	99	correct	50	correct	80	incorrect	50	correct
24	37-38	male	Master's degree	already founded more than one businesses	one business	2015	with business partner(s)	no	all customers	few business competitors	no	agree	neither agree nor disagree	disagree	completely disagree	completely disagree	correct	100	correct	33	incorrect	33	incorrect	33	incorrect	33	correct	100	correct	50	incorrect	50	incorrect	33	incorrect	33	incorrect	50	incorrect	100	correct	100	correct	100	correct	100	incorrect	33	incorrect
25	41-42	male	Master's degree	already founded one business	#NULL!	2017	with business partner(s)	yes	all customers	few business competitors	yes	neither agree nor disagree	disagree	agree	neither agree nor disagree	disagree	correct	100	correct	100	correct	33	correct	33	incorrect	33	incorrect	50	incorrect	50	incorrect	50	correct	33	incorrect	100	correct	100	incorrect	33	correct	100	correct	100	correct	100	incorrect	100	incorrect
26	41-42	male	Master's degree	already founded one business	#NULL!	2007	with business partner(s)	no	most of the customers	few business competitors	yes	disagree	neither agree nor disagree	disagree	completely disagree	neither agree nor disagree	correct	100	correct	100	correct	50	correct	66	correct	50	correct	100	correct	90	correct	50	correct	50	correct	100	correct	100	correct	33	correct	100	correct	100	correct	100	incorrect	50	correct
30	23-24	male	high school	already founded one business	#NULL!	2017	with business partner(s)	no	most of the customers	few business competitors	yes	neither agree nor disagree	disagree	completely agree	disagree	disagree	correct	100	correct	90	correct	50	incorrect	33	incorrect	33	correct	100	correct	50	incorrect	40	correct	70	incorrect	60	correct	90	incorrect	50	correct	100	correct	100	correct	100	incorrect	80	incorrect
31	51-52	male	Doctoral degree	already founded one business	#NULL!	2015	with business partner(s)	yes	all customers	no business competitors	no	neither agree nor disagree	completely disagree	agree	agree	agree	correct	100	correct	100	correct	100	correct	60	correct	100	correct	100	correct	100	correct	100	correct	100	incorrect	70	correct	100	correct	100	correct	100	correct	100	correct	100	incorrect	70	incorrect
32	31-32	female	Master's degree	already founded one business	#NULL!	2017	alone	yes	most of the customers	few business competitors	no	neither agree nor disagree	neither agree nor disagree	neither agree nor disagree	completely agree	agree	correct	100	correct	33	correct	70	incorrect	33	incorrect	33	correct	100	correct	33	incorrect	66	correct	66	incorrect	33	correct	70	incorrect	50	correct	90	correct	100	correct	100	incorrect	90	correct
33	65-66	male	Master's degree	already founded more than one businesses	three or more businesses	2014	with business partner(s)	yes	most of the customers	few business competitors	no	neither agree nor disagree	disagree	agree	disagree	disagree	correct	100	correct	100	correct	33	correct	60	incorrect	33	correct	100	incorrect	33	incorrect	66	correct	100	correct	100	correct	100	correct	33	correct	100	correct	100	correct	100	incorrect	66	correct
34	37-38	male	Doctoral degree	already founded one business	#NULL!	2015	with business partner(s)	no	all customers	no business competitors	yes	disagree	disagree	disagree	agree	disagree	correct	100	correct	80	incorrect	60	correct	33	incorrect	33	correct	85	incorrect	33	incorrect	75	incorrect	50	incorrect	65	correct	75	incorrect	75	correct	100	correct	100	correct	100	incorrect	85	incorrect
36	25-26	male	high school	already founded more than one businesses	one business	2016	with business partner(s)	yes	most of the customers	few business competitors	yes	agree	disagree	neither agree nor disagree	agree	agree	correct	100	correct	45	correct	33	incorrect	40	correct	40	correct	99	correct	90	incorrect	60	correct	100	incorrect	95	correct	100	correct	45	correct	100	correct	100	correct	100	incorrect	50	incorrect
38	47-48	male	Doctoral degree	already founded one business	#NULL!	2004	with business partner(s)	yes	all customers	few business competitors	yes	agree	neither agree nor disagree	disagree	disagree	agree	correct	95	incorrect	99	correct	50	correct	50	incorrect	33	correct	100	correct	33	incorrect	60	correct	100	incorrect	99	correct	90	incorrect	50	correct	100	correct	100	correct	100	incorrect	90	correct
39	47-48	male	Master's degree	already founded one business	#NULL!	2016	with business partner(s)	yes	all customers	few business competitors	no	neither agree nor disagree	disagree	agree	completely agree	agree	correct	100	correct	66	correct	40	incorrect	60	incorrect	50	correct	33	incorrect	33	correct	33	correct	60	incorrect	80	correct	95	incorrect	33	correct	100	correct	90	correct	100	incorrect	70	correct
40	37-38	female	Master's degree	already founded one business	#NULL!	2002	alone	no	all customers	few business competitors	no	completely disagree	neither agree nor disagree	completely agree	completely agree	agree	correct	100	correct	100	correct	50	correct	100	incorrect	33	correct	100	correct	33	incorrect	100	correct	50	incorrect	33	correct	50	incorrect	33	incorrect	100	correct	100	correct	100	incorrect	100	incorrect
41	49-50	male	Doctoral degree	already founded more than one businesses	one business	2004	with business partner(s)	yes	all customers	few business competitors	yes	neither agree nor disagree	disagree	neither agree nor disagree	disagree	agree	correct	100	correct	100	correct	80	correct	100	incorrect	33	correct	100	incorrect	50	correct	100	correct	100	correct	90	correct	100	incorrect	100	correct	100	correct	100	correct	100	incorrect	100	correct
42	33-34	male	Doctoral degree	already founded one business	#NULL!	2014	with business partner(s)	yes	all customers	few business competitors	no	completely agree	disagree	completely agree	completely agree	completely agree	correct	100	correct	33	correct	33	incorrect	33	incorrect	33	correct	100	correct	33	incorrect	33	correct	33	incorrect	75	correct	100	incorrect	33	correct	100	correct	100	correct	90	incorrect	33	incorrect
45	41-42	male	Master's degree	already founded one business	#NULL!	2015	with business partner(s)	yes	all customers	few business competitors	yes	neither agree nor disagree	neither agree nor disagree	completely agree	agree	agree	correct	100	correct	80	correct	90	incorrect	33	incorrect	33	correct	100	incorrect	50	correct	33	correct	100	incorrect	33	correct	50	incorrect	50	correct	100	correct	100	correct	100	incorrect	33	incorrect
46	31-32	male	Doctoral degree	already founded one business	#NULL!	2015	with business partner(s)	no	some customers	few business competitors	yes	disagree	completely disagree	disagree	disagree	completely disagree	correct	100	correct	65	correct	90	correct	33	correct	33	correct	100	incorrect	50	incorrect	50	correct	85	incorrect	85	correct	90	correct	50	correct	100	correct	100	correct	100	incorrect	50	correct
47	43-44	male	Doctoral degree	already founded one business	#NULL!	2008	alone	no	all customers	few business competitors	no	disagree	neither agree nor disagree	agree	neither agree nor disagree	neither agree nor disagree	correct	99	correct	95	correct	40	correct	33	incorrect	33	correct	97	incorrect	40	correct	40	correct	60	incorrect	50	correct	99	incorrect	70	correct	95	correct	99	correct	99	incorrect	60	incorrect
48	33-34	male	Master's degree	already founded one business	#NULL!	2013	with business partner(s)	yes	all customers	few business competitors	yes	disagree	completely disagree	disagree	neither agree nor disagree	completely disagree	correct	100	incorrect	50	incorrect	50	incorrect	50	incorrect	50	correct	100	incorrect	100	incorrect	100	correct	100	incorrect	50	correct	50	incorrect	33	correct	100	correct	100	correct	100	incorrect	50	incorrect
50	49-50	male	Master's degree	already founded one business	#NULL!	2016	with business partner(s)	no	all customers	no business competitors	no	disagree	disagree	agree	disagree	agree	correct	100	correct	100	correct	66	correct	33	incorrect	33	correct	100	correct	50	correct	75	correct	100	incorrect	100	correct	100	incorrect	75	correct	100	correct	100	correct	100	incorrect	80	correct
51	37-38	male	Doctoral degree	already founded more than one businesses	three or more businesses	2012	with business partner(s)	yes	all customers	few business competitors	yes	disagree	completely disagree	agree	disagree	disagree	correct	100	correct	100	correct	100	incorrect	33	incorrect	50	correct	100	correct	66	correct	90	correct	100	incorrect	50	correct	100	correct	50	correct	100	correct	100	correct	100	incorrect	66	incorrect
52	55-56	male	Doctoral degree	already founded more than one businesses	three or more businesses	2010	with business partner(s)	no	some customers	few business competitors	yes	disagree	agree	agree	completely disagree	agree	correct	100	correct	100	correct	100	correct	66	correct	33	correct	100	correct	33	correct	100	correct	100	incorrect	100	correct	100	incorrect	66	correct	100	correct	100	correct	100	incorrect	100	incorrect
53	35-36	male	Bachelor's degree	already founded more than one businesses	three or more businesses	2016	with business partner(s)	no	some customers	many business competitors	yes	disagree	neither agree nor disagree	agree	disagree	agree	correct	100	correct	100	correct	100	correct	60	incorrect	33	correct	100	correct	60	correct	60	correct	80	incorrect	60	incorrect	33	correct	40	correct	100	correct	100	correct	100	incorrect	66	incorrect
54	43-44	male	Master's degree	already founded one business	#NULL!	2010	alone	no	all customers	no business competitors	yes	disagree	disagree	agree	disagree	disagree	correct	100	correct	100	correct	100	incorrect	33	incorrect	33	correct	100	correct	50	incorrect	100	correct	100	incorrect	100	correct	100	incorrect	100	correct	100	correct	100	correct	100	incorrect	100	incorrect
55	29-30	female	Master's degree	already founded one business	#NULL!	2016	with business partner(s)	no	most of the customers	few business competitors	no	disagree	disagree	agree	completely disagree	neither agree nor disagree	correct	100	correct	50	correct	50	correct	33	correct	33	correct	50	correct	33	correct	100	correct	33	correct	33	correct	100	incorrect	50	correct	100	correct	100	correct	100	correct	33	incorrect
56	43-44	male	Doctoral degree	already founded one business	#NULL!	2011	alone	no	most of the customers	few business competitors	yes	agree	neither agree nor disagree	completely agree	agree	completely agree	correct	100	correct	90	correct	50	correct	50	correct	33	correct	100	correct	90	correct	80	correct	100	incorrect	100	correct	100	incorrect	50	correct	100	correct	100	correct	100	incorrect	80	correct
58	25-26	male	Master's degree	already founded more than one businesses	one business	2015	with business partner(s)	no	some customers	many business competitors	yes	disagree	neither agree nor disagree	agree	completely agree	agree	correct	100	correct	40	correct	33	correct	33	incorrect	33	correct	100	correct	50	incorrect	33	incorrect	40	incorrect	40	correct	70	incorrect	33	correct	100	correct	100	correct	100	incorrect	60	correct
59	37-38	male	Master's degree	already founded one business	#NULL!	2012	alone	no	most of the customers	few business competitors	yes	completely disagree	disagree	completely agree	completely disagree	neither agree nor disagree	correct	100	correct	90	correct	33	correct	100	correct	50	correct	100	correct	33	incorrect	50	correct	100	incorrect	80	correct	100	correct	50	correct	100	correct	100	correct	100	incorrect	50	correct
65	37-38	male	Master's degree	already founded one business	#NULL!	2006	with business partner(s)	no	all customers	few business competitors	yes	disagree	neither agree nor disagree	disagree	agree	completely disagree	correct	70	correct	40	correct	35	correct	90	correct	33	correct	100	correct	40	incorrect	40	correct	60	incorrect	40	correct	100	correct	40	correct	100	correct	100	correct	50	incorrect	60	incorrect
67	33-34	male	Master's degree	already founded one business	#NULL!	2011	with business partner(s)	yes	some customers	many business competitors	yes	disagree	neither agree nor disagree	agree	neither agree nor disagree	disagree	correct	100	correct	33	correct	50	incorrect	33	incorrect	33	correct	100	correct	60	incorrect	33	incorrect	50	incorrect	33	correct	100	incorrect	33	correct	100	correct	100	correct	100	incorrect	80	correct
68	47-48	male	Doctoral degree	already founded one business	#NULL!	2015	with business partner(s)	yes	most of the customers	few business competitors	yes	agree	disagree	neither agree nor disagree	disagree	completely agree	correct	100	correct	50	correct	70	correct	33	correct	33	correct	100	correct	50	correct	33	correct	50	correct	60	correct	100	incorrect	33	correct	100	correct	100	correct	100	incorrect	33	correct
69	63-64	male	Master's degree	already founded more than one businesses	two businesses	1994	alone	no	some customers	many business competitors	yes	completely disagree	neither agree nor disagree	neither agree nor disagree	neither agree nor disagree	agree	correct	100	correct	100	correct	33	correct	100	incorrect	33	correct	100	correct	100	correct	100	correct	100	incorrect	100	correct	100	incorrect	50	correct	100	correct	100	correct	100	incorrect	50	correct
71	21-22	male	high school	already founded one business	#NULL!	2015	with business partner(s)	no	most of the customers	many business competitors	yes	agree	completely agree	completely agree	completely agree	agree	correct	100	correct	33	correct	50	correct	33	incorrect	33	correct	100	correct	33	incorrect	33	incorrect	33	incorrect	80	incorrect	40	incorrect	90	correct	100	correct	100	correct	100	incorrect	100	incorrect
72	31-32	male	Master's degree	already founded one business	#NULL!	2011	with business partner(s)	yes	all customers	many business competitors	yes	neither agree nor disagree	disagree	disagree	neither agree nor disagree	neither agree nor disagree	correct	50	correct	34	incorrect	33	incorrect	33	correct	33	incorrect	34	correct	34	incorrect	33	correct	50	incorrect	50	correct	40	incorrect	33	correct	100	correct	100	correct	100	incorrect	33	incorrect
73	35-36	male	Doctoral degree	already founded one business	#NULL!	2012	alone	no	some customers	many business competitors	yes	disagree	disagree	disagree	agree	neither agree nor disagree	correct	100	correct	100	correct	33	correct	33	incorrect	33	correct	100	incorrect	50	incorrect	100	correct	100	incorrect	100	correct	100	incorrect	50	correct	100	correct	100	correct	100	incorrect	50	correct
74	31-32	male	Master's degree	already founded more than one businesses	two businesses	2015	with business partner(s)	no	some customers	many business competitors	yes	disagree	neither agree nor disagree	agree	completely agree	neither agree nor disagree	correct	100	correct	100	correct	80	correct	100	correct	33	correct	100	incorrect	50	correct	80	correct	80	incorrect	80	correct	100	incorrect	50	correct	100	correct	100	correct	100	incorrect	80	incorrect
75	31-32	male	high school	already founded one business	#NULL!	2013	alone	no	no customers	many business competitors	yes	completely disagree	completely disagree	neither agree nor disagree	agree	completely disagree	correct	100	correct	60	correct	35	incorrect	35	correct	35	correct	95	correct	35	incorrect	90	correct	50	incorrect	70	correct	80	incorrect	40	correct	100	correct	100	correct	100	incorrect	100	correct
77	37-38	female	Master's degree	already founded one business	#NULL!	2010	alone	no	no customers	many business competitors	yes	neither agree nor disagree	disagree	completely agree	agree	agree	correct	100	correct	50	correct	33	incorrect	40	correct	33	correct	100	incorrect	33	correct	50	correct	100	incorrect	60	correct	100	incorrect	100	correct	100	correct	100	correct	100	incorrect	50	incorrect
79	35-36	male	Master's degree	already founded one business	#NULL!	2017	alone	no	some customers	few business competitors	yes	disagree	disagree	neither agree nor disagree	agree	disagree	correct	100	correct	66	correct	77	incorrect	33	incorrect	33	correct	100	correct	33	correct	88	correct	66	incorrect	33	correct	100	correct	33	correct	100	correct	100	correct	100	incorrect	100	incorrect
81	35-36	female	Master's degree	already founded more than one businesses	two businesses	2013	with business partner(s)	no	no customers	many business competitors	yes	completely disagree	completely disagree	agree	agree	completely disagree	correct	100	correct	50	correct	100	correct	50	correct	33	correct	100	incorrect	33	correct	50	incorrect	33	incorrect	33	correct	33	incorrect	50	correct	100	correct	100	correct	100	incorrect	50	incorrect
82	25-26	male	Bachelor's degree	already founded one business	#NULL!	2015	alone	no	most of the customers	many business competitors	yes	disagree	disagree	agree	agree	disagree	correct	100	correct	66	correct	50	correct	33	incorrect	33	correct	95	correct	40	correct	33	correct	40	incorrect	50	correct	40	incorrect	50	correct	70	correct	100	correct	95	incorrect	60	correct
83	29-30	male	Master's degree	already founded one business	#NULL!	2012	with business partner(s)	no	some customers	few business competitors	yes	agree	completely disagree	agree	neither agree nor disagree	agree	correct	100	correct	90	correct	65	incorrect	33	incorrect	33	correct	100	correct	70	correct	75	incorrect	65	incorrect	60	correct	95	incorrect	33	correct	100	correct	100	correct	100	incorrect	85	incorrect
85	39-40	male	Master's degree	already founded one business	#NULL!	2013	with business partner(s)	yes	all customers	few business competitors	yes	disagree	neither agree nor disagree	agree	disagree	disagree	correct	100	correct	33	correct	33	correct	66	incorrect	50	correct	100	correct	33	correct	100	correct	50	correct	100	correct	100	incorrect	70	correct	100	correct	100	correct	100	incorrect	40	incorrect
86	33-34	male	compulsory education	already founded more than one businesses	two businesses	2011	alone	no	no customers	many business competitors	no	agree	agree	agree	agree	neither agree nor disagree	correct	100	correct	100	incorrect	33	incorrect	33	correct	33	correct	90	correct	100	correct	100	correct	100	correct	100	correct	100	correct	33	correct	100	correct	100	correct	100	incorrect	70	incorrect
89	39-40	male	Master's degree	already founded more than one businesses	one business	2012	with business partner(s)	no	most of the customers	few business competitors	yes	neither agree nor disagree	completely disagree	neither agree nor disagree	agree	disagree	correct	70	correct	33	correct	33	incorrect	80	correct	33	correct	80	correct	33	correct	33	incorrect	33	incorrect	90	correct	80	incorrect	33	correct	100	correct	100	correct	100	incorrect	100	incorrect
94	33-34	male	Master's degree	already founded one business	#NULL!	2015	alone	no	a few customers	few business competitors	yes	disagree	disagree	agree	completely agree	agree	correct	80	correct	33	correct	50	incorrect	33	incorrect	33	correct	80	incorrect	40	incorrect	50	correct	90	incorrect	80	correct	100	incorrect	40	correct	100	correct	100	correct	100	correct	60	incorrect
95	31-32	male	compulsory education	already founded one business	#NULL!	2017	alone	no	some customers	few business competitors	yes	neither agree nor disagree	disagree	neither agree nor disagree	disagree	disagree	correct	100	correct	100	correct	90	correct	100	correct	100	correct	100	correct	100	incorrect	70	incorrect	90	incorrect	100	incorrect	50	incorrect	50	correct	100	correct	90	correct	100	incorrect	50	incorrect
98	21-22	male	high school	already founded one business	#NULL!	2016	alone	no	a few customers	many business competitors	no	disagree	neither agree nor disagree	completely disagree	completely agree	neither agree nor disagree	correct	85	correct	60	incorrect	33	correct	40	incorrect	60	correct	100	correct	40	incorrect	33	incorrect	40	incorrect	50	incorrect	40	incorrect	33	correct	100	correct	100	correct	100	incorrect	66	incorrect
100	25-26	female	high school	already founded one business	#NULL!	2011	alone	no	no customers	many business competitors	yes	completely disagree	disagree	disagree	neither agree nor disagree	disagree	correct	100	correct	80	correct	80	incorrect	33	correct	50	correct	100	correct	80	correct	80	correct	100	incorrect	70	correct	100	incorrect	40	correct	100	correct	80	correct	100	correct	70	correct
101	39-40	male	high school	already founded more than one businesses	one business	2004	alone	no	a few customers	many business competitors	yes	disagree	agree	completely agree	completely agree	agree	correct	100	correct	97	incorrect	33	correct	33	incorrect	33	correct	80	correct	33	incorrect	33	incorrect	33	incorrect	80	incorrect	97	incorrect	34	correct	100	correct	100	correct	100	incorrect	95	correct
102	25-26	male	high school	already founded one business	#NULL!	2015	alone	no	some customers	few business competitors	no	disagree	agree	completely agree	disagree	agree	correct	100	correct	100	correct	50	correct	33	incorrect	33	correct	100	incorrect	33	incorrect	33	incorrect	60	incorrect	60	correct	50	incorrect	33	correct	100	correct	100	correct	100	incorrect	40	correct
103	29-30	female	Master's degree	already founded more than one businesses	one business	2010	alone	no	no customers	many business competitors	yes	completely agree	completely agree	completely agree	completely agree	completely agree	correct	100	correct	33	incorrect	33	correct	33	correct	33	correct	100	incorrect	50	incorrect	50	incorrect	33	incorrect	50	incorrect	40	incorrect	50	correct	100	correct	100	correct	100	correct	50	incorrect
105	49-50	male	Master's degree	already founded more than one businesses	three or more businesses	2017	with business partner(s)	no	most of the customers	no business competitors	yes	neither agree nor disagree	disagree	disagree	completely disagree	disagree	correct	100	correct	100	correct	100	incorrect	50	incorrect	33	correct	100	correct	80	correct	65	correct	100	incorrect	90	correct	100	incorrect	95	correct	100	correct	100	correct	100	incorrect	100	correct
108	39-40	female	Bachelor's degree	already founded one business	#NULL!	2005	alone	no	some customers	many business competitors	yes	disagree	completely disagree	agree	neither agree nor disagree	completely disagree	correct	100	correct	100	correct	100	incorrect	50	incorrect	100	correct	100	incorrect	50	incorrect	100	incorrect	100	incorrect	100	correct	100	incorrect	100	correct	100	correct	100	correct	100	incorrect	100	incorrect
109	35-36	male	Master's degree	already founded more than one businesses	two businesses	2017	with business partner(s)	no	some customers	few business competitors	yes	neither agree nor disagree	neither agree nor disagree	completely agree	agree	agree	correct	100	correct	80	correct	100	correct	100	correct	100	correct	100	incorrect	33	correct	100	correct	100	correct	100	correct	100	incorrect	33	correct	100	correct	100	correct	100	incorrect	80	incorrect
110	25-26	male	Bachelor's degree	already founded one business	#NULL!	2014	with business partner(s)	no	a few customers	many business competitors	yes	agree	disagree	completely agree	agree	agree	correct	100	incorrect	33	incorrect	40	incorrect	66	incorrect	50	correct	100	incorrect	40	incorrect	50	correct	70	incorrect	40	correct	90	correct	33	correct	100	correct	100	correct	100	incorrect	70	incorrect
111	29-30	male	Master's degree	already founded one business	#NULL!	2014	alone	no	some customers	few business competitors	yes	neither agree nor disagree	neither agree nor disagree	agree	disagree	completely disagree	correct	33	incorrect	33	incorrect	33	incorrect	33	correct	33	incorrect	33	incorrect	33	incorrect	33	correct	100	incorrect	66	correct	66	incorrect	33	correct	66	correct	100	correct	100	incorrect	33	correct
112	31-32	male	Master's degree	currently preparing to start a business	#NULL!	#NULL!	alone	no	some customers	many business competitors	yes	neither agree nor disagree	agree	disagree	completely agree	completely disagree	correct	99	correct	33	correct	33	incorrect	33	incorrect	33	correct	50	correct	40	incorrect	33	correct	99	incorrect	70	correct	99	incorrect	33	correct	100	correct	100	correct	100	incorrect	80	correct
113	35-36	female	Master's degree	already founded one business	#NULL!	2013	alone	no	some customers	few business competitors	yes	disagree	disagree	disagree	neither agree nor disagree	disagree	correct	100	correct	100	correct	100	incorrect	33	correct	33	correct	100	correct	66	correct	66	incorrect	66	incorrect	100	correct	66	incorrect	80	correct	100	correct	100	correct	100	incorrect	66	incorrect
115	39-40	male	Master's degree	already founded one business	#NULL!	2017	alone	no	no customers	few business competitors	yes	disagree	completely disagree	disagree	completely disagree	completely disagree	correct	100	correct	80	correct	50	incorrect	33	incorrect	33	correct	80	correct	33	incorrect	80	correct	100	incorrect	66	correct	100	incorrect	66	correct	100	correct	100	correct	100	incorrect	100	correct
116	47-48	male	Master's degree	already founded one business	#NULL!	2004	with business partner(s)	no	some customers	many business competitors	yes	completely disagree	disagree	agree	agree	disagree	correct	100	correct	100	correct	70	correct	80	incorrect	33	correct	100	incorrect	33	correct	50	correct	100	incorrect	33	correct	100	incorrect	33	correct	100	correct	100	correct	100	incorrect	33	incorrect
117	31-32	female	Master's degree	already founded one business	#NULL!	2015	alone	no	a few customers	few business competitors	yes	neither agree nor disagree	agree	neither agree nor disagree	disagree	disagree	correct	100	correct	50	correct	50	incorrect	33	incorrect	33	incorrect	66	incorrect	33	incorrect	66	correct	100	incorrect	33	correct	66	correct	66	correct	100	correct	100	correct	100	incorrect	100	incorrect
118	35-36	male	Master's degree	already founded more than one businesses	one business	2017	alone	no	some customers	few business competitors	yes	disagree	completely disagree	completely agree	agree	disagree	correct	100	correct	100	correct	60	incorrect	33	correct	33	correct	100	incorrect	33	incorrect	33	correct	100	incorrect	100	correct	100	incorrect	50	correct	100	correct	100	correct	100	incorrect	60	incorrect
119	31-32	male	high school	already founded more than one businesses	two businesses	2016	with business partner(s)	no	most of the customers	few business competitors	yes	neither agree nor disagree	disagree	neither agree nor disagree	disagree	disagree	correct	100	correct	55	correct	50	correct	33	correct	33	correct	100	correct	33	correct	60	correct	66	incorrect	60	correct	40	correct	50	correct	100	correct	100	correct	80	incorrect	33	incorrect
120	49-50	female	Doctoral degree	currently preparing to start a business	#NULL!	#NULL!	with business partner(s)	no	all customers	no business competitors	yes	agree	agree	agree	disagree	completely agree	correct	100	correct	60	correct	50	incorrect	80	correct	33	correct	80	incorrect	33	correct	90	correct	80	incorrect	90	correct	90	correct	33	correct	100	correct	100	correct	100	correct	60	incorrect
121	31-32	female	Master's degree	already founded one business	#NULL!	2014	alone	no	no customers	many business competitors	yes	disagree	disagree	completely agree	completely agree	neither agree nor disagree	correct	100	correct	100	correct	100	correct	33	correct	33	correct	100	incorrect	50	correct	33	correct	50	incorrect	33	correct	100	incorrect	50	correct	100	correct	100	correct	100	incorrect	100	correct
124	25-26	male	Bachelor's degree	already founded one business	#NULL!	2016	alone	no	most of the customers	many business competitors	yes	neither agree nor disagree	disagree	completely agree	agree	agree	correct	100	correct	70	correct	50	correct	33	incorrect	33	correct	100	incorrect	33	incorrect	100	correct	50	incorrect	100	incorrect	80	incorrect	33	correct	100	correct	100	correct	100	incorrect	100	correct
125	37-38	female	high school	already founded more than one businesses	two businesses	2014	alone	no	some customers	many business competitors	no	completely disagree	disagree	agree	agree	disagree	correct	100	correct	100	correct	90	incorrect	70	incorrect	40	correct	100	correct	33	incorrect	80	correct	80	incorrect	100	correct	80	incorrect	100	correct	100	correct	100	correct	100	incorrect	80	incorrect
126	31-32	male	high school	already founded one business	#NULL!	2011	alone	yes	some customers	few business competitors	yes	disagree	disagree	disagree	agree	neither agree nor disagree	correct	100	correct	50	correct	50	incorrect	33	incorrect	33	correct	100	correct	50	incorrect	33	incorrect	50	incorrect	50	correct	100	correct	70	correct	100	correct	100	correct	100	incorrect	50	incorrect
127	27-28	male	Doctoral degree	already founded more than one businesses	one business	2016	alone	no	most of the customers	many business competitors	yes	neither agree nor disagree	completely disagree	agree	completely agree	completely disagree	correct	100	incorrect	70	correct	100	correct	70	correct	50	correct	100	incorrect	80	correct	100	correct	100	incorrect	85	correct	100	correct	100	correct	100	correct	100	correct	100	incorrect	100	incorrect
129	33-34	male	high school	already founded one business	#NULL!	2015	alone	no	most of the customers	few business competitors	yes	disagree	disagree	agree	disagree	disagree	correct	100	correct	66	correct	50	incorrect	50	correct	33	correct	90	correct	75	incorrect	90	correct	33	incorrect	98	correct	100	incorrect	90	correct	100	correct	100	correct	100	incorrect	75	incorrect
130	31-32	male	Master's degree	already founded one business	#NULL!	2016	with business partner(s)	yes	most of the customers	few business competitors	no	neither agree nor disagree	neither agree nor disagree	agree	disagree	disagree	correct	95	incorrect	40	incorrect	33	incorrect	60	correct	33	correct	100	correct	50	correct	33	correct	100	incorrect	33	incorrect	40	correct	33	correct	100	correct	90	correct	100	incorrect	40	correct
131	35-36	male	Bachelor's degree	already founded one business	#NULL!	2013	alone	yes	all customers	no business competitors	no	disagree	neither agree nor disagree	neither agree nor disagree	disagree	disagree	correct	100	correct	75	correct	40	correct	50	correct	33	correct	100	correct	50	correct	45	correct	80	incorrect	70	correct	100	incorrect	50	correct	100	correct	100	correct	100	incorrect	80	incorrect
132	35-36	male	Master's degree	already founded more than one businesses	three or more businesses	2017	alone	no	most of the customers	many business competitors	yes	neither agree nor disagree	completely disagree	agree	agree	completely disagree	correct	100	correct	33	correct	50	correct	33	incorrect	33	correct	100	incorrect	70	incorrect	50	correct	50	incorrect	90	correct	80	incorrect	80	correct	100	correct	100	correct	100	incorrect	100	incorrect
133	23-24	female	Bachelor's degree	already founded one business	#NULL!	2016	alone	no	a few customers	many business competitors	yes	completely disagree	neither agree nor disagree	disagree	disagree	disagree	correct	100	correct	50	correct	33	incorrect	40	incorrect	33	correct	100	correct	33	correct	33	incorrect	100	incorrect	100	incorrect	80	incorrect	33	incorrect	100	correct	100	correct	100	incorrect	90	incorrect
134	31-32	female	high school	already founded one business	#NULL!	2011	alone	no	some customers	few business competitors	yes	disagree	neither agree nor disagree	neither agree nor disagree	disagree	disagree	correct	100	correct	70	correct	33	incorrect	33	incorrect	33	correct	70	correct	33	incorrect	33	correct	40	incorrect	40	correct	70	incorrect	60	correct	100	correct	80	correct	100	incorrect	60	incorrect
135	29-30	female	Master's degree	already founded one business	#NULL!	2016	with business partner(s)	yes	most of the customers	no business competitors	yes	disagree	disagree	neither agree nor disagree	completely disagree	completely disagree	correct	100	correct	80	correct	33	incorrect	33	incorrect	33	correct	100	correct	80	incorrect	50	correct	100	incorrect	50	correct	100	correct	50	correct	100	correct	100	correct	100	incorrect	80	correct
136	33-34	male	Master's degree	already founded one business	#NULL!	2013	alone	no	a few customers	many business competitors	yes	agree	neither agree nor disagree	completely agree	completely agree	neither agree nor disagree	correct	100	correct	50	correct	70	incorrect	50	incorrect	33	correct	100	correct	33	correct	100	correct	80	correct	90	correct	100	incorrect	40	correct	90	correct	100	correct	100	incorrect	95	incorrect
137	31-32	male	compulsory education	already founded more than one businesses	three or more businesses	2016	with business partner(s)	no	most of the customers	many business competitors	yes	completely disagree	neither agree nor disagree	agree	completely agree	completely agree	correct	100	correct	100	correct	100	incorrect	33	incorrect	85	correct	100	correct	100	incorrect	66	correct	33	incorrect	66	correct	100	correct	50	correct	100	correct	100	correct	100	incorrect	100	correct
139	25-26	male	Bachelor's degree	already founded one business	#NULL!	2016	with business partner(s)	yes	most of the customers	few business competitors	yes	agree	agree	agree	completely agree	agree	correct	80	correct	40	correct	50	incorrect	33	incorrect	33	correct	100	incorrect	33	incorrect	33	incorrect	40	incorrect	75	incorrect	55	correct	33	correct	100	correct	100	correct	100	incorrect	70	incorrect
140	33-34	male	Master's degree	currently preparing to start a business	#NULL!	#NULL!	with business partner(s)	no	all customers	few business competitors	no	agree	disagree	disagree	neither agree nor disagree	neither agree nor disagree	correct	100	incorrect	33	correct	33	incorrect	33	incorrect	33	correct	100	incorrect	100	correct	100	correct	70	incorrect	60	correct	70	incorrect	90	correct	100	correct	100	correct	100	incorrect	33	incorrect
[truncated: 3 more columns]
